# Supplementary material for: Repeated horizontal transfers of four DNA transposons in invertebrates and bats
Source: Mob DNA. 2015 Jan 17;6:3. doi: 10.1186/s13100-014-0033-1 (PMC4298943; doi:10.1186/s13100-014-0033-1)
Supplement: Additional file 1: Table S1. — Consensus sequences were used in this study. Sequences multiple alignments were performed using MUSCLE with default parameters. The consensus sequence was generated using DAMBE. [file 13100_2014_33_MOESM1_ESM.xls]

## Sheet: Sheet1
>Buster1_SM
CAGGGCTTCTTAAACCATGGGTCGCGACCCCATTTGGGGTCGCGTAGCAAAATTCTGGGGTCGCGAGAGATAAAAATACAATTTAACAGAAAATGTTTTTTAACTTGTAAAATTATTGTTATAAAGATAAAATAACAATTATCGTAGATAAATATATCATAAAATCTTCTAGTTCGGTAATTAATAAATCAATTATTATCTGCAATATGTTATTTTTATATATTTATTGTATTTTAGGATCAAAATAATTTTTGCCCATGGATAAATGGCTGAATTTAAATATGAATGGTAATGACGCAGATGATAATGCTACAAACTCTTCTCAGGCAGGACAAAGTATTGGAAAAGAGGCATCTAATGTGCGAAAAAGAAAATATGATGAGTCTTTTCTTCAATTTG…
>Buster1_NA1_SM
CAGGGCTTCTTAAACCATGGGTCGCGACCCCATTTGGGGTCGCGTAGCAAAATTCTGGGGTCGCGAGAGATAAAAATACAATTTAACAGAAAATGTTTTTTAACTTGTAAAATTATTGTTATAAAGATAAAATAACAATTATCGTAGATAAATATATCATAAAATCTTCTAGTTCGGAAAGATTGTTTGTACCTGCATTTCTATTAAGAGTATTGTAATAACTTGAATAACATTTACTATGAATTAGAATTAGAAGATGTTATAGGAATTTTAAAAAAATATAAATTTATTTTTCTTTTATATTTGTATGGGGTCGTCAAGAAACTCGCAATCATAAATGGGGTCGTGAATTACAAAAGTTTAAGAAGCTCTG
>Buster1_NA2_SM
CAGGGCTTCTTAAACCATGGGTCGCGACCCCATTTGGGGTCGCGTAGCAAAATTCTGGGGTCGCGAGAGATAAAAATACAATTTAACAGAAAATGTTTTTTAACTTGTAAAATTATTGTTATAAAGATAAAATAACAATTATCGTAGATAAATATATCATAAAATATATCATATATTCAAGAGAATTAAGACGGTCAGAATCCTCTTTTATTTTTGAAACTATAATAAATACAATTTTATAATTTTTTGTGCAATTTTTAATTTTAGATTTTTGTATGTTTCAAAACAAATTCTAAACTTATATATTTTCATATGTATATGTATATTGTTACCTAATAAATAAATCATCAAAAAATATTAATTTATTTTTCTTTTATATTTGTATGGGGTCGTCAAGAA…
>Buster1_MM
CTTAAACTATGGGTCGCGACCCCATTTGGGCTCGCGTAACAAAATTCTGCGGTCGCGAGAGATTTCGATAATTAATAAATCAATTATTATCTGCAATATGTTATTTTTATATATTTATTGTATTTTAGGATCAAAATAATTTTTGGCCATGGATAAATGGCTGAACTTAAATAAGAATGGTAATGACGCAGATGATATGCTATAAACTCTTCTCAGGCAAGACAAAGTATTGGAAAATAATCATCTAATGTGCGAAAAAGTAAATATGATGAGTATTTTTTTTTCTTTTTTTTCAATTTGGCTTTACATTTCAAAATTGTAATGGTAATGAACAACCTCTTTGTTTGATCTGCAATGAATATTGGCTTCAGAGTGTATGAAACCATCAAAATTAAGAAG…
>Buster1_NA1_MM
CAGGCCTTCTTAAACTATGGGTCGCGACCCCAAATGGGGTCGCATAGCAAAATTCTGGGGTCGCGAGAGATTTTAGTGTCAAATATTTAAAAATGAAATTTCAATGAAAAATAGGACATATAATTTTTGTAACTATAATAAATACAATTTTACAACTCTTTGTGCAATTTTTAATTTTAGATTTTTGTATGTTTATAAATGATTTCTAAAACTCTATATATTTTCATATGTATATGTGTATATTATTACCTAATAAATAAATCATCAAAAAATATTTATCTATTTTTCTTTCATATTTATATGGGGTCGCCAGGAAACTCGCAATCATAAATGGGGTCGTGAATGGAAAAAGTTTAAGAAGTCCTG
>Buster1_RP
TTCGGTAAATAATAAATAAATTATTATGTGCAATATGTTATTTTTATATATTTATGTATTTTAGGATCAAAATAATTTTTTGGCCATGGATAAATGGCTGAACTTAAATAAGAATGGTAATGACGCAGATGATAATGCTACAAACTCTTCTCAGGCAGGACAAAGTATTGGAAAACAGGCATCTAATGTGCGAAAAAGAAAATATGATGAGTCTTTTCTTCAATTTGGCTTTACATTTCAAAATTGTAAGGGTAATGAACAACCTCTTTGTTTGATCTGCAATGAATTATTGGCTTCGGAGAGTATGAAACCATCAAAATTAAAAAGACATCTTGAATCAAAGCATGTTTCGTATGTCAATAAACCAAAAGAATATTTTGAAAGACTGTTTAAATCTTT…
>Buster1_NA1_RP
CAGGGCTTCTTAAACTATGGGTCGCGACCCCAAATGGGGTCGCGTAGCAAAATTCTGCGGTCGCGAGAGATTTTAATGTCAAATATTTATATATACCATTTTATAACATCACTAGAGTTGGCGGAATACAGTGGACTTGCAGCGTCTAGACACGCGCATTTGTTGAAGGTTTTGAGCTATCTCCACCGACAGCAGTAAACGATCGATGATCGCTATTATTATACTATTATTATCCATCTCATTAAATTTTTTACTTATATTTTAATTTAATACTTACCACGCAACTACTTGAATATATTCGAGCGAATTAAGACGCTCAGAATCCACTTTTATTTTTGAAACTATAATAAATACAATTTTATAATTTTTTGTGCAATTTTTAATTTTAGATTTTTGTAT…
>Buster1_NA1_HM
CAGGGTTTCTTAAACTATGGGTCGCGACCCCAAAAGGGGTCGCGTAGCAAAATTCTGGGGTCGCGAGAGATTGAAGAGAGATGTTGAAGAGGTCTTACGTCCAGCAGTTTCAAACATTCCACCAAGATTTGATTTGTTATGCAATAAAAAACAGGCGCATCCATCTCATTAAATTTCTTACTTATATTTTAATTTAATACTTACCACGCAACTACTTGAATATATTCGAGCGAATTAAGACGGTCAGAATCCACTTTTATTTTTGAAACTATAATAAATAAAATTTTATAATTTTTTGTGCAATTTTTAATTTTAGATTTTTGTATGTTTCAAAACGAATTCTAAAACTATATATTTTCATATGTATATGTATATTGTTACCTAATAAATAAATCATCA…
>Buster2 _NA1_MM
CAACGGTGGCCAAATGGCGGCTCGCGAGCCACATGCGACTCTTTGAAGGATTATTTGTGGCTCTTGATAAATGTACCCGAGTTCCCTTTTCATTTTTGTGCTATTATATTTTAAAAAATTATTATCGTTCCGTATGTGTTTCAAAATGTTTTTGAAATTACTGACGACAAATATGAAAGACTAAGTGCAACGTTGTAACAAATTTCTGAATTATCAAGAGAAGTGAAATAAATAATTATAATTTCTGTAAAAAAAATTTTAATACCTTTTTTGCATACCTTTTAAATACGTATTTAATTGCGGCTCGCGAAACATTTCAAATTTTGAAAAATGGCTCGGACTGTCAAGAAGTCTGGCCACCCCTG
>Buster2 _NA1_RP
CAGGGGGGGGCCAACCTGCGGCTCGCGAGCCACATGCGGCTCTTTGAAGGATTATTTGTGGCTCTCGATAAATGTACCCGAGTTCCCTTTTCATTTTTGTGTTATTATATTTTAAAAAATTATTATCGTTCCGTATGTGTTTCAAAATGTCTTTTAAATTACTGACAACAAATATGAAAGACTAAGTGCAACGTTGTAACAAATTTCATTTCCGTCCAAGTTAAGAATGATATGACTCATCGAAAACTGCGCGAACGAACATAAACAGTGGCGTAATCGTCCGTAATCGACCGACTCCAGACCGATTTTGAATTTGTAAACTTTCATTGCAACGGACAGTTGACATTGTGCTCTGAAAGAAACAATTTGTATCACTCCTTGCTACGTATATGACCCAAA…
>Buster2 _NA1_NH
CAGGGGTGGCCAACCTGCGGCTCGCGAGCCACATGCGGCTCTTTGAAGGATTATTTGTGGCTCTCGATAAATGTACCCGAGTTCCCTTTTCATTCAATTATTCACCAAATTTTAAAGAATTATCAAGAGAAGTAAAATAAATGTGTTTAATTTTTAATATTTAAATTCAATACACATATTTTGTACTTTTATTTATATGTTTTCAATAAATATAATTTCTGTAAAAAAdTTTTAATACCTTTTTTGCATACCTTTTAAATACGTATTTAATTGCGGCTCGCGAAAAATTTCAAATTTTGAAAATGGCTCGGACTATCAAGGAGCTTGGCCACCCCTG
>Buster2 _NA2_NH
CAGGGGTGGCCAACCTGCGGCTCGCGAGCCACATGCGGCTCTTTGAAGGATTATTTGTGGCTCTCGATAAATGTACCCGAGTTCCCTTTTCATTTTTGTGCTATTATATTTTTAAAAATTATTATCGTTCCGTATGTGTTTCAATACCTTTTTTGCATACCTTTTAAATACGTATTTAATTGCGGCTCGCGAAAAATTTCAAATTTTGAAAATGGCTCGGACTATCAAGGAGCTTGGCCACCCCTG
>Spongebob_NA1_MM
CGCAAACCATACTCTTTTTAAATCCTGTACTCTAAAAGTACTTATTTGTATAATTTTATAAAATTATATTTAAATGAGGAAAAATTGGAGAAATGGAACGATGAGAAAATAAAACTTGACAAAAGATGGGTAGAAACCATTCGGCATTTTAGAGTAGAACATATCCCACATGAAAATTTAAAAGATTTAATACAAATTTCTTTATGTTGTCCAGACACTAATGCTGCTGTTTAAAGGGTATTTTCACTAGAAAATGATTATTGGAGAAGTTAGAAATCGCAACTTTCTGTAAAAACATTATCTGCCGCCTTAACAGTCAAATTTAAAATGCAAAATGAAAGTTGTTCGGATGTGGCTACATTATTAGACGGACATCCTCATTTAGGAAAAAAAATTCAC…
>Spongebob_NA1_RP
TTATATTTAAATGAAGAAAAATTGAAGAAATGGAACGATGAGAAAATAGAACTTGACAAAAGATGGGTAGAAATCTTTCGGCATTTTAGAGTAGAACATATCCCACATGAAAATTTTAAAGTTTTAATAGAAATTTCCTTATGTTGTCCAGGCACTAATGCTGCGGTTGAAAGGGTATTTTCACTAGGGAATGATTATTGGAACAGTGAGAAGTCGCAACTTTCTGTAAAAACATTATCTGCCGTCTTAACAGTCAAATTTAATATGCAAAATGAAAGTTGTTCGGATGTGGCTACATTATTAGACGAACATCCTCATTTAGCAAAAAAAATCCACTCCGAAGAAAAATATGTTTTTAAAAGAAAATAAAGTTTTTATAGTTTTTTCTTTTTTTTTTAC…
>Spongebob_NA1_BM
TAAATTTATATTTAAATGAAGAAAATTTGAAGAAAAGGAACGATGAGAAAATACAACTTGACAAAAGATGGGTAGAAATCTTTCGGCATTTTGAGTAGAACATATCCCACATCCCAAATTTAAAAGTTTTAATAGAAATTTCCTTATGTCGTCCAGGCACTAATGCTGCTGTTGAAAGGGCATTTTTACTAGGGAACGATTATTAGAGCATTGAGAAGTCGCAACTTTCTGTAAAAACATTATCTGCCGTCTTAACAGTCAAATTTAATATGCAAAATGAAAGTTGTTCGGATGTGGCTAGATTATTATTAGACGAACATTCTCATTTAGCAAAAAAAATCCACTCCGAAGAAAAATATGCTTTTAAAAGAAAATAAAGTTTTTATCGTTTTTTCTTCT…
>Spongebob_ HMa
CCCAGCCAACATTGACAGACGGGTACCGTATGGTTTTTGTCTGGGCTTACGGGAACGGGATTTTGACGGGTAAGTGTTTTGGTTTCCAGACGGGTCCCATATGGTAATAAAATCAAGCATATTTGCTCGTTAGGGTTTTATCTGGTTTTTATCAGGGCCGAATAACCTGGGGATTTGACGGGTTTCCCATAAGGTTCCCAAAAGGTTTAAAAAAAATCATAACAAAACTTACTCGATGGTTGCCATTTTTAATTCGTATTGTGCGTGAAATAAGATTAAAAATTTAACTTTTATGCATTACATTTTTTGAATACATTATATTTACATTGTAATTAAAAAGAATTTTTTTTTGATGTGTTTTGTCACTGTAAAACTCAGTTAAAAAGACGTTGTTTTAAA…
>Kenshin_MM
CACTAGATTGCCGAAGGAAGTCATTTTGACTGCTTTCCAATTTAAATCAGAAAAACAATTATGTATATAAAGACACAGTTTCTTAGAATTTTGTGACTTTTTGTATAACATATAAATGCGTTTATTAATCATAGTAATTGCCTCCCCCCTCTTTCATTTCCGGTATATATATGTGTTATACCTGTATTGCCGAAAATCAGTCATTTTGACTGTTTGGGAAATTTTAAATAATCAGTGACAGTCGGTCTAACACGTTGTTCAGTTGATTTCTTTTGAACCCTAAGTTCATGAAAGAAATGTCAAAGAGAAGAGAGTTATTGGAAAAGCTAAGAAAGATAGGTGCAGAGTGTTCCGATATAGAATCAGATGCAACAAATTGGGAACTATCATCTGAAGATG…
>Kenshin_MR
CACTAGATTGCCTAAAGCAGTCATTTTGACTGCTTTTCAATTGCAATTAGAAAAACAATTGTGTATATAATGACACAGCTTCTTACAATTTTGTGACTTTTTCTACAACATATAAATGCGTTTATTAATCATTGTAGTTGCCTCCCCCCCTCTTTCATTTCCGGTATATATATGTGTTATACCTGTATTGCCTAAAGCAGTCATTTTGACTGCTTGGGAAATTTTAAATAATAATCAAATGACTTTTATTATTGCATTGAGTAAATTTCTTATATGACCAGATCGGTTCCGAATTCGCATAACAGTTTATATATTTTGTGATTACCGTCACTTGTACGTGACTTGTTATTCGAATCTTTATGCCAGGCCTGCCCACGTACCTCATTCAACGTAGTTCAG…
>Kenshin_NA1_MR
CACTAGATTGCCTAAGGCAGTCATTTTGACTGCTTTTCAATTTCAATTAGAAAAACAATTGTGTATAGAATGACACAGCTTCTTAGAATTTTGTGACTTTTTGTACAACATATAAATGCGTTTATTAATAATTGTAGTTACCTCCCCCCTCCTTCATTTCCGGTATATATATATGTGTTATACCTATATTGCCCCAAAGCAGTCAAAATGAATCAAAGTTTCAGTCTTTCTAGTG
>Kenshin_MD
CACTAGATTGCCCAAGGAAGTCATTTTGACTGCTTTTTAATTTCAATTAGAAAAACAATTATGTATATAAGGACACAATGTCTTAGAATTTTGTGACTTTTTGTACAACATATAAATGCGTTTATTAATAATTGTAGTTACCTCCCCCTCCTTCATTTCCGGTATATATATATATGTGTTATACCTATATTGCCCAAAAGCAGTCATTTTGACTGCTTGGGAAAATTTAAATAATCAAATGACTCTTATTATTGAATTGAGTAAATTTCTTATATGACCAGTTCGGCTCTGTATTGAAGTAATAGTTTTCATTTTTTTCTGATTACCGTCACATGATAACATACAAGTACATGATAAATTGTCGATACTTGATAAGTTGCAGTTGCTCAATAAGGTAAA…
>Kenshin_NA1_MD
CACTAGATTGCCCAAGGAAGTCATTTTGACTGCTTTTTAATTTCAATTAGAAAAACAATGATGTATATAATGACAGAATTTCTTAGAATTTTGTGACTTTTTATACAACATATAAATGCGTTTATTAATAATTGTAGTTACCTCCCCCTCCTTCATTTCCGGTATATATATATGTGTTATACCTATATTGCCCGAAAGCAGTCATTTTGACTGCTTGGGGGGGAAATTTTTAAAAAAGTGCACAGAAGAAGAAGGCCGCCGAATTTTGAGGAACGATTGGACAACAACATTACCGGAAATACGTGCATTTATTGGGATTTTATATGCTCGTGGAGCCTACGAGGCAAAAAATTTAAAACTCAGTTATTTATGGTCAGCAAAGTAGGGTCCCGAATTTTT…
>Kenshin_NA2_MD
CACTAGATTGCCCAAGGAAGTCATTTTGACTGCTTTTTAATTTCAATTAGAAAAACAATGATGTATATAATGACAGAATTTCTTAGAATTTTGTGACTTTTTATACAACATATAAATGCGTTTATTAATAATTGTAGTTACCTCCCCCTCCTTCATTTCCGGTATATATATATATGTGTTATACCTATATTGCCCAAAAGCAGTCATTTTGACTGCTTGGGAAATTTTAAATAATCAAATGACTCTTATTATTGAATTGAGTAAATTTCTTATATGACCAGTTCGGCTGTGTATTGAAATAACAGTTTTCATTTTTTTTCGATTACCGTCACATGATAACATACAAGTACATGATAAATTGTCGATACTGGATAAGTTGCAGTTGCTCAATAAGCTAAA…
